# Supplementary material for: Loss of miR-542-3p enhances IGFBP-1 expression in decidualizing human endometrial stromal cells
Source: Sci Rep. 2017 Jan 4;7:40001. doi: 10.1038/srep40001 (PMC5209665; doi:10.1038/srep40001)
Supplement: Supplementary Dataset 1 [file srep40001-s2.xlsx]

## Sheet: expressioncsv
	Decidual(+)	Decidual(-)
1007_s_at	9.83746	9.68877
1053_at	6.5958	6.96553
117_at	4.92713	4.92713
121_at	7.85281	7.49299
1255_g_at	2.93026	2.93026
1294_at	6.25844	6.86927
1316_at	6.93793	6.8798
1320_at	5.03812	5.57479
1405_i_at	3.3294	3.38727
1431_at	3.87336	4.22724
1438_at	5.45435	6.13131
1487_at	7.62669	7.44923
1494_f_at	5.29508	5.24822
1552256_a_at	9.65857	8.48002
1552257_a_at	8.35357	8.02864
1552258_at	5.68363	5.97863
1552261_at	3.76766	3.63807
1552263_at	6.17111	6.55549
1552264_a_at	6.63596	7.21974
1552266_at	3.04728	3.18804
1552269_at	3.0737	3.0737
1552271_at	5.10457	4.78336
1552272_a_at	4.79819	4.79819
1552274_at	7.09272	7.79893
1552275_s_at	5.82593	6.92728
1552276_a_at	5.70208	5.24018
1552277_a_at	8.92833	9.68294
1552278_a_at	5.91897	5.23764
1552279_a_at	6.50785	6.39904
1552280_at	3.18804	3.18804
1552281_at	5.9938	5.98281
1552283_s_at	3.51887	3.51887
1552286_at	5.9938	6.2041
1552287_s_at	6.64184	6.86285
1552288_at	3.51887	3.51887
1552289_a_at	4.68924	4.3446
1552291_at	7.85988	7.31295
1552293_at	4.21515	4.21515
1552295_a_at	7.3179	7.53184
1552296_at	3.70856	3.51247
1552299_at	4.03701	4.58767
1552301_a_at	5.45043	5.45043
1552302_at	6.35236	5.58001
1552303_a_at	6.54007	6.01049
1552304_at	4.21515	4.19246
1552306_at	4.44713	4.44713
1552307_a_at	6.82941	6.6969
1552309_a_at	9.4718	11.2993
1552310_at	8.17998	8.2325
1552311_a_at	6.85334	6.56845
1552312_a_at	6.10495	6.5349
1552314_a_at	5.29994	5.29994
1552315_at	3.96905	3.58083
1552316_a_at	2.74412	2.74412
1552318_at	3.5895	3.5895
1552319_a_at	3.70856	3.63807
1552320_a_at	2.52206	2.52206
1552321_a_at	3.12167	2.87291
1552322_at	2.68202	2.89416
1552323_s_at	4.45454	4.79819
1552325_at	2.01415	2.10909
1552326_a_at	3.25706	3.45785
1552327_at	5.22247	5.54615
1552329_at	10.1774	7.25003
1552330_at	6.95307	6.78213
1552332_at	7.13674	6.83389
1552334_at	6.85125	6.93929
1552335_at	5.35968	5.31754
1552337_s_at	6.05295	6.01525
1552338_at	3.92176	3.92176
1552340_at	4.23853	3.85254
1552343_s_at	4.38674	4.72446
1552344_s_at	6.97031	7.89736
1552347_at	7.57283	7.8633
1552348_at	4.2819	4.21454
1552349_a_at	3.75452	3.63807
1552354_at	3.85254	3.85254
1552355_s_at	4.43492	4.25921
1552359_at	2.58103	2.69928
1552360_a_at	5.5128	5.81692
1552362_a_at	5.0188	4.94483
1552364_s_at	6.98936	5.67139
1552365_at	2.58103	2.58103
1552367_a_at	2.7662	2.60957
1552368_at	2.42626	2.42626
1552370_at	5.96391	6.49705
1552372_at	2.31912	2.41197
1552373_s_at	2.52206	2.60872
1552375_at	4.76394	4.76394
1552377_s_at	6.10976	5.955
1552378_s_at	8.25624	7.3036
1552379_at	2.20336	2.40684
1552381_at	3.87726	3.94756
1552383_at	5.13074	4.92778
1552384_a_at	4.38674	4.27359
1552386_at	2.58103	2.58103
1552388_at	5.53256	5.02545
1552389_at	3.86783	4.08334
1552390_a_at	5.98372	6.03977
1552391_at	4.14969	3.96905
1552393_at	2.58103	2.58103
1552394_a_at	2.68202	2.68202
1552395_at	6.55549	6.55549
1552396_at	3.80461	3.78158
1552398_a_at	2.8089	2.8089
1552399_a_at	3.51887	3.49291
1552400_a_at	3.96905	3.96905
1552401_a_at	4.74042	4.42455
1552402_at	4.19477	4.19477
1552405_at	3.63807	3.63807
1552408_at	2.93814	3.0084
1552409_a_at	5.81743	5.81743
1552410_at	3.85254	3.85254
1552411_at	5.62622	5.79816
1552412_a_at	3.11993	3.0737
1552414_at	3.34864	3.18804
1552415_a_at	3.70281	3.54619
1552417_a_at	4.68678	7.40542
1552418_at	4.71185	4.71185
1552419_s_at	5.13218	5.13218
1552421_a_at	2.87291	2.8108
1552422_at	5.46138	5.46138
1552423_at	5.0999	5.25474
1552424_at	3.04939	3.04939
1552425_a_at	4.25921	4.25921
1552426_a_at	9.90246	10.2906
1552427_at	2.77762	3.30449
1552430_at	2.52344	2.58103
1552432_at	4.48755	4.48755
1552436_a_at	4.67586	4.48089
1552438_a_at	3.05976	3.0737
1552439_s_at	2.68202	2.68202
1552440_at	4.14969	3.69958
1552445_a_at	3.25706	3.13116
1552448_a_at	3.51887	3.51887
1552449_a_at	3.42256	3.48152
1552450_a_at	5.23764	5.23764
1552452_at	3.04939	3.09046
1552453_a_at	3.51887	3.51887
1552455_at	4.18813	4.18813
1552456_a_at	4.44713	4.4246
1552457_a_at	3.5895	3.5895
1552458_at	2.72223	2.68202
1552459_a_at	4.79819	4.79819
1552461_at	2.68202	2.68202
1552463_at	3.04939	3.04939
1552466_x_at	2.49675	2.35129
1552467_at	6.56235	6.63989
1552468_a_at	4.48755	4.31106
1552470_a_at	3.8538	3.96905
1552472_a_at	6.31936	6.65429
1552473_at	7.58587	6.83131
1552474_a_at	7.14791	7.0304
1552476_s_at	5.27533	5.34524
1552477_a_at	3.20493	2.98265
1552478_a_at	2.82979	2.82979
1552480_s_at	2.40684	2.50783
1552481_s_at	5.13218	5.55304
1552482_at	3.70873	3.73453
1552484_at	5.44641	5.02132
1552485_at	7.51617	8.33454
1552486_s_at	7.70072	8.65434
1552487_a_at	4.08334	4.92778
1552489_s_at	3.72906	3.96905
1552490_at	3.30449	3.30449
1552491_at	4.71185	4.58359
1552493_s_at	4.6396	4.6396
1552494_at	4.06692	3.85254
1552496_a_at	3.0737	3.0737
1552497_a_at	3.96905	3.96905
1552498_at	4.71185	4.51472
1552499_a_at	4.6396	4.76308
1552501_a_at	5.82593	5.08344
1552502_s_at	3.1388	3.63807
1552503_at	4.60212	4.60212
1552504_a_at	4.44713	4.04572
1552506_at	3.63807	3.45173
1552507_at	4.77649	4.86435
1552508_at	4.38674	5.1519
1552509_a_at	2.68202	2.68202
1552510_at	7.72223	7.57283
1552511_a_at	2.7662	2.7662
1552514_at	2.92841	2.8882
1552515_at	3.18804	3.18804
1552516_a_at	3.63807	3.63807
1552518_s_at	3.30449	3.46445
1552519_at	4.95643	4.23606
1552520_at	3.18804	3.18804
1552521_a_at	2.40684	2.40684
1552522_at	2.52206	2.52206
1552523_a_at	3.63807	3.63807
1552524_at	6.06736	6.01627
1552526_at	3.93331	3.85254
1552528_at	6.69199	6.63302
1552531_a_at	3.04939	3.04939
1552532_a_at	2.68202	2.68202
1552535_at	5.16461	4.86435
1552536_at	3.30449	3.30449
1552538_a_at	3.37437	3.32229
1552540_s_at	5.53765	5.5767
1552541_at	6.49813	6.49813
1552542_s_at	3.63807	3.63807
1552543_a_at	3.14159	2.97517
1552544_at	3.75706	3.64639
1552546_a_at	3.09518	2.87873
1552548_at	3.30449	3.30449
1552549_a_at	5.09068	4.88529
1552552_s_at	2.62123	2.73462
1552553_a_at	3.11339	2.98265
1552554_a_at	3.37437	3.37437
1552555_at	4.92778	4.92778
1552557_a_at	2.98265	2.98265
1552558_a_at	6.2668	5.87495
1552559_a_at	3.64299	3.64299
1552562_at	5.32351	5.32351
1552563_a_at	3.14159	3.08081
1552564_at	3.80461	3.51273
1552566_at	3.51887	3.40913
1552568_at	4.14969	4.10948
1552569_a_at	4.23818	4.28062
1552570_at	4.06157	4.06157
1552572_a_at	2.29704	2.5925
1552573_s_at	3.85254	4.15706
1552575_a_at	4.7831	6.72872
1552576_at	4.38674	4.33165
1552578_a_at	2.58103	2.58103
1552579_a_at	3.75706	3.73453
1552580_at	3.85254	3.85254
1552582_at	2.93814	2.93814
1552583_s_at	3.30449	3.15672
1552584_at	3.25706	3.25706
1552585_s_at	6.65429	5.34792
1552586_at	4.71185	4.71185
1552587_at	2.73111	2.98265
1552588_a_at	2.7662	2.68202
1552590_a_at	2.52206	2.52206
1552592_at	3.05427	3.0737
1552594_at	5.1726	5.1726
1552596_at	6.28649	6.28649
1552598_at	4.58414	4.60844
1552599_at	2.98265	2.98265
1552602_at	5.06656	4.67413
1552604_at	4.14969	4.14969
1552605_s_at	3.81489	3.44825
1552607_at	4.73422	4.73422
1552608_at	3.35495	3.37437
1552609_s_at	4.19477	4.19477
1552610_a_at	7.63705	8.53486
1552611_a_at	11.4188	10.4827
1552612_at	5.62622	5.81269
1552613_s_at	5.63371	5.96269
1552615_at	6.81667	6.81667
1552616_a_at	3.96905	3.96905
1552617_a_at	8.26862	9.33032
1552618_at	7.77298	7.77298
1552619_a_at	2.93814	7.13674
1552620_at	5.94675	5.81743
1552621_at	7.86945	7.42809
1552622_s_at	7.04873	6.76855
1552623_at	2.67682	2.58103
1552625_a_at	6.56718	7.46446
1552626_a_at	3.71893	3.55752
1552627_a_at	6.98936	7.79651
1552628_a_at	9.46296	9.19906
1552629_a_at	3.14159	3.53962
1552630_a_at	5.26289	5.26289
1552631_a_at	5.02357	5.40576
1552632_a_at	9.13868	5.70208
1552633_at	4.86435	4.86435
1552634_a_at	4.76394	4.39697
1552637_at	3.37437	3.37437
1552639_at	4.88044	4.88044
1552641_s_at	6.20369	6.20369
1552643_at	6.96067	6.87944
1552644_a_at	6.32299	6.32299
1552646_at	4.78369	4.54551
1552648_a_at	6.16778	5.38142
1552649_a_at	4.01509	3.96905
1552651_a_at	5.10457	5.27533
1552652_at	6.47128	6.63513
1552656_s_at	4.06506	4.3446
1552657_a_at	4.88044	4.88044
1552658_a_at	6.00041	7.80789
1552660_a_at	5.67409	6.59139
1552661_at	2.55773	2.52206
1552662_a_at	4.54551	4.54551
1552663_a_at	6.2041	6.2041
1552664_at	6.93799	7.43234
1552665_at	5.16849	5.66854
1552666_a_at	2.54212	2.7662
1552667_a_at	5.08549	5.06227
1552669_at	3.5895	3.35444
1552670_a_at	4.81823	5.73856
1552671_a_at	4.79869	5.34792
1552672_a_at	3.47056	3.10091
1552673_at	2.80125	2.74412
1552674_at	2.88303	2.7662
1552675_at	2.68202	2.68202
1552676_at	4.71185	4.71185
1552677_a_at	5.15089	5.23764
1552678_a_at	5.46144	5.75332
1552680_a_at	2.98796	4.0477
1552682_a_at	2.7662	2.7662
1552684_a_at	4.77017	4.86435
1552685_a_at	3.63807	3.63807
1552686_at	4.12016	3.73453
1552687_a_at	3.73453	3.73453
1552689_at	5.74754	6.20317
1552690_a_at	4.14969	4.14969
1552691_at	2.26138	2.26138
1552693_at	2.52206	2.55628
1552694_at	3.04939	2.98265
1552695_a_at	5.91629	5.91629
1552696_at	3.70856	3.90935
1552698_at	5.75976	5.75976
1552701_a_at	11.8902	10.5623
1552703_s_at	10.4523	9.44785
1552705_at	2.55195	2.87291
1552708_a_at	3.63807	3.58574
1552711_a_at	7.12645	6.95875
1552712_a_at	6.10976	4.93773
1552713_a_at	3.30449	3.30449
1552714_at	3.11993	2.98265
1552715_a_at	6.8504	5.45783
1552716_at	5.27254	5.81743
1552717_s_at	4.54538	5.45043
1552718_at	4.8283	4.67006
1552719_at	6.20251	5.95557
1552721_a_at	6.59002	7.12037
1552722_at	2.35129	2.35129
1552724_at	5.78888	5.34792
1552725_s_at	4.17944	3.92176
1552726_at	5.54289	4.21515
1552727_s_at	7.33028	4.44713
1552729_at	5.59671	4.99093
1552730_at	3.63807	3.68051
1552731_at	2.87291	2.87291
1552732_at	2.50569	2.52206
1552733_at	6.9076	7.42436
1552734_at	3.92176	4.54551
1552735_at	5.5767	5.67977
1552736_a_at	7.9526	6.70511
1552737_s_at	3.34469	3.51887
1552738_a_at	5.3829	5.76245
1552739_s_at	6.32299	6.74927
1552740_at	2.62123	2.66928
1552742_at	2.58438	2.68202
1552743_at	3.2184	3.18804
1552745_at	3.09693	2.7662
1552747_a_at	2.48339	2.53763
1552749_a_at	7.23578	6.98901
1552750_at	2.68202	2.68202
1552751_a_at	5.45457	5.40576
1552752_a_at	3.70856	3.70856
1552754_a_at	2.7662	2.4621
1552755_at	3.30449	3.30449
1552757_s_at	3.11553	2.99695
1552758_at	3.18804	3.0783
1552760_at	2.98265	2.98265
1552761_at	5.97521	5.89221
1552763_at	2.68202	2.72847
1552765_x_at	2.93814	2.98265
1552766_at	2.87291	2.87291
1552767_a_at	3.30449	3.68005
1552768_at	5.89221	5.5767
1552769_at	4.14939	3.96905
1552770_s_at	4.54551	4.54551
1552771_a_at	2.98265	2.98265
1552772_at	2.98265	2.98265
1552773_at	3.4608	3.73453
1552774_a_at	4.03701	4.39637
1552775_at	4.14969	4.10699
1552777_a_at	3.92176	3.92176
1552779_a_at	2.68202	2.68202
1552782_at	3.18804	3.18804
1552783_at	2.58103	2.54672
1552785_at	2.98265	3.30587
1552787_at	3.25706	3.28303
1552788_a_at	4.14969	4.14969
1552789_at	7.10914	7.57613
1552790_a_at	9.09267	9.11303
1552791_a_at	2.68202	2.68202
1552792_at	3.47056	3.61918
1552793_at	5.70208	5.546
1552794_a_at	3.44862	4.94663
1552796_a_at	3.40514	3.40018
1552797_s_at	3.51887	3.51887
1552798_a_at	7.09557	6.74675
1552799_at	3.63807	3.55389
1552800_at	6.41723	6.14416
1552801_at	3.04939	2.98265
1552803_a_at	4.01317	3.40018
1552804_a_at	4.71185	4.71185
1552806_a_at	3.51887	3.46643
1552807_a_at	5.0188	4.98314
1552808_at	2.72752	2.7662
1552809_at	2.68202	2.68202
1552811_at	5.97863	5.83203
1552812_a_at	5.62622	5.62622
1552813_at	4.17336	4.17336
1552814_a_at	4.03701	4.14684
1552816_at	3.18804	3.18804
1552818_a_at	2.8089	2.8089
1552819_at	3.63807	3.63807
1552822_at	3.82275	3.20152
1552825_at	3.06057	3.71513
1552826_at	2.35129	2.35129
1552827_s_at	2.62123	2.56227
1552828_at	4.52909	4.944
1552829_at	5.05433	4.26459
1552830_at	2.93814	2.93814
1552833_at	4.48755	4.48755
1552834_at	5.49216	5.45043
1552835_at	2.93814	2.93814
1552836_at	5.35968	5.35968
1552837_at	2.35129	2.35129
1552839_at	2.8676	2.7662
1552841_s_at	2.86029	2.7662
1552842_at	4.21746	4.2819
1552843_at	3.63807	3.63807
1552845_at	5.08401	5.19898
1552846_s_at	5.85114	5.72325
1552848_a_at	2.87291	2.82047
1552849_at	2.46443	2.46443
1552851_at	2.74412	2.74412
1552852_a_at	2.7662	2.7662
1552853_at	4.03701	3.87705
1552854_a_at	4.2306	4.25921
1552856_at	3.04939	3.04939
1552857_a_at	3.51887	3.51887
1552858_at	2.20894	2.20894
1552860_at	3.04939	3.04939
1552862_at	4.7588	4.6396
1552863_a_at	6.45493	6.32502
1552865_a_at	4.84785	4.84785
1552867_at	3.96905	3.96905
1552868_at	5.88249	5.63196
1552870_s_at	2.5523	2.36544
1552872_at	4.67586	4.28168
1552873_s_at	5.86779	5.45043
1552875_a_at	2.68202	2.65124
1552876_at	2.74816	2.83482
1552877_s_at	4.44713	4.44713
1552878_at	2.58103	2.68202
1552879_a_at	3.62633	3.37437
1552880_at	2.91282	2.68202
1552882_a_at	4.3446	4.3446
1552884_at	4.72225	4.54551
1552885_a_at	7.13159	6.94064
1552887_at	4.03701	4.03701
1552889_a_at	6.66143	6.47128
1552890_a_at	3.85254	3.85254
1552892_at	5.67812	5.50058
1552893_at	6.33361	6.14416
1552895_a_at	2.66856	2.7662
1552897_a_at	2.91162	2.80491
1552898_a_at	3.47056	3.47056
1552899_at	3.40018	3.40018
1552900_a_at	2.62123	2.62123
1552902_a_at	3.51887	3.40018
1552903_at	4.52862	4.17336
1552904_at	2.60624	2.52206
1552906_at	2.40684	2.40684
1552908_at	2.50264	2.52206
1552910_at	3.42256	3.12507
1552911_at	3.92176	3.89907
1552912_a_at	2.68202	2.68202
1552913_at	2.4915	2.42626
1552914_a_at	5.49375	5.40254
1552915_at	2.87291	2.87291
1552917_at	4.23818	4.01149
1552919_at	2.78863	2.99402
1552921_a_at	4.30014	6.0778
1552922_at	2.82979	2.87829
1552923_a_at	4.58414	4.38478
1552924_a_at	3.87399	3.85254
1552925_at	4.79819	4.79819
1552927_at	2.7662	2.71064
1552928_s_at	2.93814	3.0981
1552929_at	3.18804	3.18804
1552930_at	4.88044	4.88044
1552931_a_at	5.19021	5.78291
1552932_at	3.51887	3.51887
1552933_at	3.42256	3.42256
1552935_at	3.85254	3.85254
1552937_s_at	5.80238	5.62622
1552938_at	3.70856	3.42416
1552939_at	2.62123	2.62123
1552940_at	3.18804	3.18804
1552942_at	4.08334	3.9
1552943_at	2.40684	2.40684
1552944_a_at	6.64148	6.33496
1552946_at	3.21783	3.30449
1552947_x_at	3.63807	3.63807
1552948_at	4.48755	4.24341
1552950_at	2.93814	2.98646
1552952_at	3.40018	3.40018
1552953_a_at	5.40576	5.20003
1552954_at	3.88895	4.17336
1552955_at	3.63807	3.63807
1552957_at	2.49112	2.58103
1552960_at	4.61081	4.54551
1552961_at	4.3446	4.3446
1552964_at	4.77263	4.71185
1552965_a_at	4.3446	4.3446
1552967_at	4.03701	4.13465
1552969_a_at	3.42256	3.63187
1552970_s_at	3.4395	4.08198
1552971_at	2.89028	2.7662
1552972_at	2.3782	2.26138
1552973_at	3.70856	3.68521
1552974_at	2.40684	2.40684
1552975_x_at	2.52206	2.52206
1552976_at	3.37437	3.38389
1552977_a_at	6.2041	6.16912
1552978_a_at	6.69817	7.99439
1552979_at	2.98265	2.98265
1552980_at	3.37437	3.84645
1552982_a_at	3.47056	3.43232
1552985_at	3.92176	3.92176
1552986_at	3.96905	4.17336
1552987_a_at	2.42626	2.42626
1552988_at	2.20894	2.52206
1552990_at	3.25706	3.25706
1552991_at	3.14159	3.14159
1552993_at	2.52206	2.52206
1552995_at	5.72043	5.4925
1552997_a_at	5.0188	4.71185
1552998_at	2.98265	2.98265
1552999_a_at	3.26162	3.0737
1553002_at	3.04939	3.04939
1553003_at	3.42256	3.42256
1553004_at	3.37437	3.37437
1553006_at	3.09518	2.9607
1553007_a_at	4.8397	4.79819
1553009_s_at	4.14969	4.14969
1553011_at	3.73453	3.73453
1553013_at	3.51887	3.51887
1553015_a_at	6.16404	6.47128
1553016_at	3.5895	3.5895
1553019_at	5.86074	5.58352
1553020_at	3.30449	3.30449
1553021_s_at	4.38674	4.14223
1553022_at	2.58103	2.58103
1553023_a_at	3.51887	3.51887
1553024_at	2.72376	2.72376
1553025_at	2.98265	2.98265
1553027_a_at	4.44713	4.44713
1553028_at	3.63807	3.63807
1553030_a_at	5.13218	5.13218
1553031_at	4.03701	3.85254
1553032_at	3.11993	3.11993
1553033_at	3.27279	4.43217
1553034_at	5.75316	5.89138
1553036_at	3.14159	2.95845
1553037_a_at	3.51887	2.9545
1553039_a_at	7.00132	6.4928
1553041_at	4.08334	4.08334
1553042_a_at	4.84785	4.54551
1553043_a_at	4.54551	4.44005
1553044_at	3.85254	3.85254
1553045_at	4.19477	4.19477
1553046_s_at	6.05371	6.01758
1553047_at	5.91629	5.543
1553048_a_at	6.33564	6.38184
1553051_s_at	4.21126	4.01345
1553052_at	3.37437	3.37437
1553053_at	3.92176	3.53206
1553055_a_at	7.03679	6.54296
1553057_at	3.85254	3.83078
1553058_at	4.6396	4.34868
1553059_at	2.8089	2.64894
1553060_at	4.92778	4.87223
1553061_at	3.72374	3.35487
1553062_at	4.12681	4.06157
1553063_at	4.3446	4.3446
1553064_at	4.92242	4.12518
1553066_at	3.42256	3.42256
1553067_a_at	4.38674	4.47233
1553069_at	2.98265	3.36179
1553070_a_at	4.48755	4.12132
1553071_a_at	3.96905	3.91192
1553072_at	3.51887	3.51887
1553074_at	2.93501	2.87291
1553075_a_at	2.58103	2.58103
1553076_at	2.82979	2.82979
1553077_at	2.98265	2.87291
1553078_at	4.60212	4.60212
1553079_at	3.14159	3.14159
1553080_at	2.98265	2.98265
1553081_at	5.3829	5.14321
1553082_at	6.39904	3.75955
1553083_at	4.54551	4.45142
1553084_at	3.02565	3.0737
1553086_at	2.98265	2.98265
1553087_at	3.75706	3.75706
1553088_a_at	6.61558	6.61558
1553089_a_at	4.06925	3.40018
1553093_a_at	2.80641	2.7662
1553094_at	5.27533	4.48623
1553096_s_at	5.70208	5.70208
1553099_at	5.26289	6.04582
1553101_a_at	7.95571	8.48404
1553102_a_at	6.52547	3.96548
1553103_at	8.30382	8.34604
1553105_s_at	3.27497	3.51887
1553106_at	9.74432	8.38068
1553107_s_at	9.97169	8.95049
1553108_at	6.48745	6.98421
1553111_a_at	7.01932	7.01932
1553112_s_at	5.56452	6.98557
1553113_s_at	7.58025	8.39913
1553114_a_at	5.00392	4.79819
1553115_at	4.38674	4.16228
1553117_a_at	6.80812	8.45703
1553118_at	5.84145	6.53963
1553120_at	2.58103	2.58103
1553122_s_at	5.64339	4.3446
1553123_at	4.54551	4.67387
1553125_x_at	4.25921	4.25921
1553126_a_at	2.53967	2.68202
1553127_a_at	2.82979	2.58103
1553129_at	3.54216	4.22729
1553130_at	5.9938	5.9938
1553131_a_at	6.09117	5.85516
1553132_a_at	2.68202	2.68202
1553133_at	5.72669	5.27533
1553134_s_at	3.04939	2.80986
1553136_at	6.39904	6.39904
1553137_s_at	3.30449	3.30449
1553138_a_at	3.30449	3.14973
1553139_s_at	4.86435	4.86435
1553140_at	4.80135	5.13218
1553141_at	3.9189	4.92778
1553142_at	4.2819	4.6147
1553145_at	5.46138	5.95542
1553146_at	3.14159	3.16615
1553147_at	2.58103	2.58103
1553148_a_at	5.40576	7.03813
1553150_at	2.8089	2.8089
1553151_at	2.98265	2.98265
1553153_at	4.95879	4.88044
1553155_x_at	3.70856	3.5585
1553156_at	4.36761	3.73453
1553157_at	3.57095	3.40018
1553158_at	6.02213	5.78088
1553159_at	4.38674	4.38674
1553162_x_at	6.74226	6.74675
1553163_at	5.72043	5.61069
1553165_at	4.19477	4.19477
1553166_at	5.67409	5.67409
1553167_a_at	4.28053	4.8584
1553168_at	4.88044	4.7707
1553169_at	5.22556	5.1726
1553171_x_at	4.01026	4.17336
1553172_at	7.26282	7.58693
1553174_at	5.72953	5.49375
1553175_s_at	4.75263	6.01627
1553176_at	3.51887	3.29385
1553177_at	3.19001	3.50889
1553178_a_at	6.06736	6.06736
1553179_at	6.38184	6.01707
1553180_at	4.08334	3.85254
1553181_at	4.27786	4.21515
1553183_at	2.95923	2.61822
1553185_at	10.1207	9.7567
1553186_x_at	9.37154	8.89702
1553188_s_at	4.06466	4.22962
1553190_s_at	6.42725	6.42725
1553191_at	4.46998	4.3446
1553192_at	4.48755	4.66293
1553193_at	3.96905	3.96905
1553194_at	6.27231	7.2921
1553196_a_at	3.59414	3.73453
1553197_at	2.99515	3.20798
1553199_at	2.68202	2.68202
1553202_at	3.0565	2.52206
1553204_at	3.80461	3.61992
1553205_at	5.7226	5.42054
1553207_at	5.62622	5.66465
1553208_s_at	3.24553	3.30449
1553209_at	3.64382	3.63807
1553211_at	3.421	3.30449
1553212_at	4.76394	4.58278
1553213_a_at	3.19055	3.11993
1553214_a_at	2.44452	2.65665
1553215_s_at	3.90319	3.85254
1553216_at	3.977	4.25586
1553217_s_at	4.03701	4.27073
1553218_a_at	6.97958	7.3463
1553219_a_at	3.42256	3.56752
1553220_at	4.08334	5.20629
1553221_at	4.90637	5.34792
1553222_at	7.56523	7.03156
1553224_at	4.54551	4.54551
1553225_s_at	4.78421	5.65826
1553226_at	3.42256	3.42256
1553227_s_at	5.89221	6.63206
1553228_at	4.21899	4.45075
1553229_at	3.32024	3.51887
1553232_at	3.85254	3.85254
1553234_at	4.19521	3.95873
1553235_at	4.76394	4.76394
1553237_x_at	3.75706	3.75706
1553238_a_at	5.95557	5.47125
1553239_at	5.75997	5.73856
1553241_at	3.40039	3.30449
1553243_at	3.92176	3.84277
1553244_at	4.2819	4.2819
1553246_a_at	4.6396	4.6396
1553247_a_at	3.51887	3.73101
1553248_at	5.35968	5.35968
1553249_at	2.87291	2.87291
1553252_a_at	6.5606	6.15437
1553253_at	5.85114	5.63069
1553254_at	2.62123	2.62123
1553255_at	2.93814	2.93814
1553257_at	5.23764	5.1045
1553258_at	4.92778	4.92778
1553260_s_at	2.62123	2.62123
1553261_x_at	2.58103	2.58103
1553262_a_at	7.45992	7.15483
1553263_at	5.67409	5.52798
1553264_a_at	5.16312	4.82384
1553265_at	3.63807	3.63807
1553266_at	2.17472	2.17472
1553267_a_at	2.87291	2.87291
1553268_at	4.08334	3.80504
1553269_at	3.63807	4.69524
1553271_at	2.87291	3.02576
1553272_at	4.92778	4.7144
1553274_a_at	7.01331	7.20913
1553275_s_at	7.63705	8.08039
1553276_at	2.7662	2.7662
1553277_at	2.40684	2.26449
1553279_at	5.65984	5.62622
1553280_at	4.79819	5.0866
1553281_at	4.44944	4.25921
1553282_at	3.70856	3.70856
1553284_s_at	3.70856	3.88274
1553285_s_at	2.69581	2.74412
1553286_at	7.01807	7.07795
1553288_a_at	5.09171	4.25921
1553292_s_at	4.61998	5.39615
1553293_at	3.51887	3.44862
1553295_at	2.40684	2.45812
1553296_at	2.7662	2.7662
1553297_a_at	6.57495	6.38184
1553298_at	2.78625	2.87291
1553299_at	3.51887	3.51887
1553300_a_at	4.6396	4.6396
1553301_a_at	3.25706	3.30018
1553303_at	4.504	4.44713
1553304_at	7.10636	6.49036
1553306_at	4.69503	4.3446
1553310_at	2.87291	2.80479
1553311_at	2.99346	3.24719
1553313_s_at	7.95221	6.14416
1553314_a_at	3.30449	3.30449
1553315_at	3.73453	3.73453
1553316_at	4.44713	4.6317
1553317_s_at	2.48339	2.48339
1553318_at	4.03701	3.94711
1553319_at	2.82979	2.82979
1553320_s_at	2.40684	2.66865
1553321_a_at	3.75706	3.80563
1553322_s_at	5.06227	6.16928
1553323_a_at	2.93814	3.29705
1553325_at	4.6396	4.6396
1553326_at	2.82979	2.77216
1553327_a_at	4.03937	3.7873
1553328_a_at	4.71185	3.34422
1553329_at	2.88025	2.68202
1553330_at	2.87291	2.87291
1553333_at	2.68202	2.68202
1553335_x_at	3.0546	2.93814
1553336_a_at	3.0737	3.0737
1553338_at	5.68389	5.3814
1553340_s_at	5.43939	5.43939
1553341_at	4.25921	4.25921
1553344_at	2.46443	2.46443
1553346_a_at	4.38674	4.11229
1553347_s_at	4.83573	4.54551
1553348_a_at	4.6396	4.6396
1553349_at	5.72043	6.22353
1553350_at	3.80461	3.6946
1553351_at	3.73453	3.73453
1553352_x_at	3.7438	3.51887
1553354_a_at	4.79819	4.79819
1553355_at	4.15993	3.96905
1553356_at	2.68202	2.68202
1553357_at	2.46443	2.46443
1553359_at	6.82941	6.70786
1553361_x_at	6.48697	6.39904
1553362_at	2.26138	2.35243
1553363_at	3.42256	3.35268
1553364_at	3.04939	2.94686
1553365_at	3.06974	2.87291
1553366_s_at	5.10457	5.10457
1553367_a_at	4.63411	4.17336
1553369_at	4.14969	3.83657
1553371_at	3.73446	3.45629
1553372_at	4.41257	4.3446
1553373_at	3.06016	2.98265
1553374_at	2.52206	2.54662
1553375_at	3.44839	3.78257
1553376_a_at	2.87291	2.87291
1553378_a_at	2.98265	2.98265
1553380_at	2.54369	2.45558
1553383_at	2.58103	2.50752
1553385_at	4.54551	4.41802
1553386_at	4.44713	3.75906
1553387_at	4.25958	4.3446
1553388_at	3.04939	3.04939
1553389_at	3.47056	3.47056
1553390_at	3.14159	3.03553
1553391_at	2.62123	2.62123
1553392_at	3.04939	3.1925
1553394_a_at	2.93814	2.87455
1553395_a_at	3.73453	3.73453
1553396_a_at	5.0188	5.0188
1553397_at	6.29999	6.10976
1553398_at	3.04939	3.04939
1553399_a_at	6.39904	6.39904
1553400_a_at	4.72568	4.99283
1553401_at	2.58103	2.58103
1553402_a_at	3.11993	3.16304
1553403_at	3.85245	3.63807
1553405_a_at	3.40018	3.40018
1553407_at	5.70948	5.82593
1553409_at	2.58103	2.60045
1553410_a_at	3.11993	2.92496
1553411_s_at	3.30449	3.26682
1553412_at	4.76394	4.54193
1553413_at	4.3446	4.0405
1553415_at	2.4354	2.76597
1553417_at	3.44004	3.44004
1553418_a_at	2.98265	2.98265
1553420_at	2.98265	2.98265
1553422_s_at	4.6396	4.46839
1553423_a_at	2.46668	2.38586
1553424_at	3.07256	2.98265
1553425_at	3.37437	3.37437
1553426_at	3.14936	3.18804
1553427_at	4.19477	4.01001
1553428_at	2.7662	2.7662
1553429_at	4.9468	4.78061
1553430_a_at	3.18804	3.18804
1553432_s_at	4.18415	4.03701
1553433_at	2.98265	2.98265
1553434_at	2.42626	2.42626
1553435_at	3.75808	3.75808
1553436_at	5.49736	4.3446
1553437_at	3.92176	3.63807
1553438_at	6.25536	5.95968
1553439_at	4.79819	4.92778
1553440_at	2.40684	2.42626
1553441_at	2.26138	2.33641
1553442_a_at	3.1199	2.98265
1553443_at	3.30449	3.30449
1553444_a_at	5.46138	5.2431
1553446_at	2.89289	2.68202
1553447_at	3.96905	3.92086
1553448_at	6.15876	5.00392
1553449_at	4.3446	4.3446
1553450_s_at	3.04939	3.04939
1553451_at	3.18344	3.0737
1553452_at	2.52206	2.52206
1553453_at	3.18804	3.18804
1553454_at	2.75781	2.58103
1553456_at	3.53228	3.40018
1553457_at	5.0188	5.19413
1553458_at	4.92778	4.92778
1553459_at	4.14969	4.14969
1553460_at	4.2819	4.2819
1553461_at	3.1134	2.7662
1553462_at	2.52206	2.52206
1553464_at	6.16991	6.01627
1553465_a_at	3.30449	3.30449
1553466_at	4.19477	3.98439
1553467_at	3.18804	3.037
1553468_at	3.28804	3.02627
1553470_at	4.08587	3.96905
1553471_at	3.42394	3.57966
1553472_at	2.87291	2.87291
1553474_at	2.52206	2.35129
1553475_at	3.5895	3.5895
1553478_at	4.1629	4.03701
1553479_at	3.92176	3.92176
1553482_at	3.51887	3.43077
1553483_at	5.13218	5.0994
1553484_at	2.8089	2.77459
1553485_at	2.93814	2.82133
1553486_a_at	3.40493	3.11993
1553488_at	4.25921	4.25921
1553489_a_at	4.54551	4.54551
1553491_at	3.70856	3.45173
1553492_a_at	3.73906	3.63807
1553493_a_at	4.95879	4.95879
1553494_at	2.35129	2.35129
1553497_at	2.94193	2.87291
1553498_at	4.25921	4.25921
1553499_s_at	5.33499	5.19898
1553500_at	3.42256	3.42256
1553502_a_at	3.09518	3.70098
1553504_at	3.40018	3.40018
1553505_at	3.5895	3.28277
1553506_at	4.08334	4.01974
1553507_a_at	4.86435	4.86435
1553508_at	4.08334	4.08334
1553510_s_at	7.3743	7.40774
1553511_at	5.33607	5.26932
1553512_at	4.2819	4.2819
1553513_at	2.58103	2.58103
1553514_a_at	3.51887	3.46053
1553515_at	4.84785	4.78388
1553517_at	4.55763	4.48755
1553518_at	3.92176	3.75512
1553519_at	2.35129	2.25143
1553521_at	2.98265	2.98265
1553523_at	4.44713	4.44713
1553524_at	3.04939	3.03206
1553525_at	5.13218	4.84915
1553526_at	4.81873	4.79819
1553527_at	3.63807	3.63807
1553528_a_at	5.91527	6.53479
1553529_at	4.17336	4.17336
1553530_a_at	11.4521	12.7741
1553531_at	2.87291	2.87291
1553532_a_at	3.75706	3.39065
1553533_at	3.45925	3.30449
1553534_at	3.51887	3.51887
1553535_a_at	7.72215	6.99099
1553536_at	4.03701	4.03701
1553537_at	3.39618	3.36763
1553538_s_at	14.1306	14.0712
1553539_at	4.54551	4.02355
1553540_a_at	5.09088	4.79819
1553541_at	2.87291	2.87291
1553542_at	5.14394	5.48055
1553544_at	4.48755	4.4781
1553545_at	4.3446	4.3446
1553546_at	2.42626	2.42626
1553547_at	2.87291	2.87291
1553549_at	4.03701	4.03701
1553550_at	3.09694	2.98265
1553551_s_at	12.714	12.1512
1553552_at	4.3446	4.3446
1553553_at	3.51887	3.51887
1553555_at	4.03701	3.99171
1553556_at	2.95993	2.8089
1553558_at	3.25706	3.25706
1553559_at	4.19477	4.38479
1553560_at	3.14159	3.14159
1553561_at	2.68202	2.49888
1553562_at	3.96905	3.90545
1553564_at	4.14969	4.14969
1553565_s_at	5.13355	5.62622
1553566_at	5.09068	5.09068
1553567_s_at	13.4221	12.8997
1553568_a_at	4.38674	4.05817
1553569_at	14.0706	13.733
1553570_x_at	14.0492	13.806
1553572_a_at	6.11826	6.10976
1553573_s_at	3.92176	3.92176
1553574_at	3.40018	3.40018
1553575_at	7.3463	7.16047
1553579_a_at	2.85831	2.85831
1553581_s_at	9.12816	8.65365
1553582_a_at	3.30449	3.30449
1553583_a_at	4.58414	4.48496
1553584_at	4.48755	4.48755
1553585_a_at	3.5895	3.5895
1553586_at	4.79819	4.79819
1553587_a_at	8.70853	8.27758
1553588_at	14.2558	14.174
1553589_a_at	4.6959	4.44713
1553590_at	5.40576	5.17497
1553591_at	4.71185	4.71185
1553592_x_at	4.6396	4.6396
1553593_a_at	3.63807	3.63807
1553594_a_at	5.00392	4.81804
1553599_a_at	2.8089	3.05744
1553600_at	5.3829	4.86274
1553601_a_at	3.04939	3.13454
1553602_at	4.25921	4.25921
1553603_s_at	4.71185	5.18101
1553604_at	2.09069	2.22185
1553605_a_at	2.29704	2.29704
1553607_at	2.58103	2.58103
1553608_a_at	2.82979	2.82979
1553611_s_at	5.70208	5.70208
1553612_at	5.5217	5.84196
1553613_s_at	9.32233	9.48391
1553614_a_at	2.82979	2.82979
1553618_at	3.18804	3.18804
1553619_a_at	3.83781	3.6736
1553620_at	2.52206	2.52206
1553622_a_at	3.75706	4.06439
1553623_at	3.92065	3.49881
1553625_at	2.20894	2.20894
1553626_a_at	4.98787	4.79819
1553627_s_at	3.63807	3.63807
1553629_a_at	3.98956	3.96905
1553630_at	3.25706	3.42195
1553633_s_at	4.54551	4.54551
1553634_a_at	4.23818	4.23818
1553635_s_at	3.51887	3.51887
1553636_at	2.72376	2.72376
1553637_s_at	3.7386	4.03701
1553639_a_at	5.22915	5.44074
1553640_at	4.99388	4.88572
1553641_a_at	3.30449	3.30449
1553642_at	6.1577	5.99388
1553644_at	3.96905	3.84985
1553645_at	2.58103	2.58103
1553646_at	6.18114	6.28649
1553647_at	5.45043	5.55084
1553651_at	2.06882	2.58103
1553652_a_at	2.52206	2.52206
1553654_at	4.03964	4.3446
1553655_at	2.62123	2.62123
1553656_at	4.79819	4.79819
1553657_at	4.79819	4.73923
1553658_at	5.19898	5.19898
1553660_at	4.70995	4.54551
1553661_a_at	2.7662	2.7662
1553663_a_at	6.63989	6.63118
1553666_at	3.14159	3.14159
1553668_at	5.06227	5.06227
1553670_at	3.80461	3.80461
1553672_at	5.70562	6.39829
1553673_at	4.06157	4.06157
1553674_at	2.93814	2.93814
1553675_at	3.63455	3.96905
1553677_a_at	8.34318	8.66318
1553678_a_at	12.1317	13.2108
1553679_s_at	4.47209	4.69339
1553681_a_at	5.13218	4.98072
1553682_at	3.80461	3.80461
1553683_s_at	3.63807	3.63807
1553684_at	4.91915	4.91915
1553685_s_at	3.25706	3.85174
1553686_at	4.2819	4.2819
1553688_at	5.1726	5.1726
1553689_s_at	7.2548	7.67881
1553690_at	3.89365	3.79786
1553691_at	4.71185	5.13218
1553693_s_at	6.27274	6.06736
1553694_a_at	4.2361	5.78291
1553695_a_at	5.4848	5.62993
1553696_s_at	6.2041	6.34182
1553697_at	2.84816	2.84816
1553698_a_at	2.68202	2.8528
1553701_a_at	6.03142	5.58979
1553702_at	4.88044	4.53386
1553703_at	9.52498	8.96617
1553704_x_at	9.51975	8.99145
1553705_a_at	3.97154	3.90252
1553706_at	4.76394	4.76394
1553708_at	2.82979	2.90605
1553709_a_at	7.87073	7.87582
1553710_at	2.93814	2.93814
1553711_a_at	3.25706	3.25706
1553713_a_at	5.72043	5.76652
1553715_s_at	7.49499	7.20486
1553717_at	5.89221	5.3241
1553718_at	6.74099	6.97089
1553719_s_at	6.34593	6.8061
1553720_a_at	5.59671	5.59671
1553721_at	3.09518	3.09518
1553722_s_at	2.83869	2.87291
1553723_at	3.23754	3.18804
1553725_s_at	4.03701	5.82303
1553726_s_at	3.75706	4.01781
1553727_at	5.13218	5.13218
1553728_at	7.45992	7.31953
1553729_s_at	3.73453	3.73453
1553730_x_at	6.5315	6.28032
1553732_s_at	6.82941	7.143
1553734_at	3.0737	3.0737
1553736_at	2.98265	2.98265
1553739_at	2.49851	2.58103
1553740_a_at	4.21515	4.21515
1553741_at	2.98265	2.98265
1553743_at	6.05295	6.83124
1553746_a_at	2.93814	2.93814
1553747_at	2.8089	2.60542
1553749_at	4.48755	6.10941
1553750_a_at	5.10457	5.10457
1553752_at	4.57033	3.97775
1553755_at	6.34618	6.33496
1553756_at	4.3446	4.3446
1553757_at	3.42256	3.42256
1553759_at	3.17167	3.18804
1553761_at	3.78257	3.73453
1553764_a_at	8.53106	9.36718
1553765_a_at	2.44452	2.83619
1553768_a_at	11.219	8.53986
1553769_at	4.35228	4.08931
1553770_a_at	5.19898	4.97871
1553772_at	4.10975	4.06157
1553775_at	5.1726	5.1726
1553776_at	2.26138	2.36123
1553778_at	5.00392	5.00392
1553780_at	5.1726	5.1726
1553781_at	2.4644	2.52206
1553785_at	3.11993	3.11993
1553787_at	3.75706	3.85254
1553789_a_at	4.05539	3.96905
1553792_at	2.56248	2.68202
1553793_a_at	3.4324	3.85254
1553794_at	2.98265	2.98265
1553796_at	3.69079	3.54302
1553797_a_at	2.74412	2.78863
1553798_a_at	3.19781	3.37437
1553799_at	2.58103	2.58103
1553801_a_at	5.69488	6.11356
1553802_a_at	4.54551	4.54551
1553803_at	6.71506	6.71506
1553804_a_at	3.11309	2.72147
1553805_at	4.762	4.41903
1553808_a_at	2.58103	2.58103
1553809_a_at	3.63807	3.63807
1553810_a_at	2.86807	3.73453
1553811_at	3.44862	3.44862
1553812_at	5.58261	4.9769
1553813_s_at	5.33607	4.6396
1553815_a_at	5.26289	6.20104
1553817_at	4.14969	4.14969
1553818_x_at	3.92176	4.03698
1553821_at	3.69516	3.49726
1553822_at	2.68202	2.68202
1553823_a_at	3.27025	3.17108
1553826_a_at	5.89221	5.77322
1553828_at	3.30449	2.8922
1553829_at	2.68202	2.68202
1553830_s_at	3.09518	3.09518
1553831_at	3.96905	3.83017
1553832_at	5.62622	5.36388
1553834_at	2.54536	2.58103
1553835_a_at	3.04763	3.0737
1553837_at	5.00392	5.00392
1553838_at	2.98265	2.98265
1553839_at	5.29994	5.29994
1553840_a_at	5.33607	5.33607
1553842_at	3.06546	3.16894
1553843_at	6.12685	5.85937
1553844_a_at	3.63807	3.63807
1553845_x_at	5.29994	5.29994
1553846_at	4.91689	4.79819
1553847_a_at	3.5895	3.46853
1553849_at	2.62123	2.70541
1553850_at	3.14159	3.14159
1553851_at	2.68202	2.68202
1553852_at	3.63807	3.63807
1553856_s_at	3.51127	3.30449
1553857_at	6.36444	5.57388
1553858_at	6.37026	6.46732
1553859_at	2.93814	2.93814
1553860_at	4.19477	4.19477
1553861_at	3.96905	3.96905
1553863_at	4.08334	4.08334
1553864_at	2.93814	3.10892
1553865_a_at	3.04939	3.04939
1553868_a_at	2.38656	2.46443
1553869_at	2.95148	3.30449
1553871_at	5.80522	5.56121
1553872_at	6.12679	5.5767
1553873_at	2.59881	2.7662
1553874_a_at	4.44713	4.44713
1553875_s_at	4.84785	4.79206
1553876_at	2.70525	2.66185
1553878_at	2.9571	3.0737
1553879_a_at	4.4725	4.20337
1553880_at	4.12403	3.96905
1553881_at	3.14159	3.56413
1553882_at	3.1626	3.11993
1553883_at	2.52206	2.68202
1553885_x_at	2.46443	2.71598
1553886_at	2.62123	2.62123
1553887_at	2.7662	2.91162
1553888_at	4.03701	3.70156
1553889_at	4.58414	4.58414
1553890_s_at	5.72043	5.77384
1553891_at	4.44713	4.44713
1553893_at	5.06227	4.75993
1553894_at	2.98265	2.98265
1553895_at	3.92176	3.85254
1553898_a_at	3.25706	3.25706
1553900_s_at	4.58414	4.58414
1553901_x_at	3.51887	3.51887
1553905_at	3.0737	3.0737
1553906_s_at	8.11925	7.85162
1553907_a_at	2.87291	2.87291
1553909_x_at	6.17111	6.27787
1553910_at	2.97835	2.93814
1553911_at	2.94244	3.05763
1553912_at	3.04939	2.85031
1553914_at	3.30449	2.95869
1553915_at	2.29704	2.34677
1553917_at	4.92778	4.92778
1553918_at	4.08334	3.88228
1553919_at	5.13218	5.13218
1553920_at	2.40684	2.37118
1553923_at	3.85254	3.85254
1553924_at	2.8089	2.8089
1553927_at	3.30449	3.30449
1553928_at	8.19624	7.40138
1553929_at	4.97382	4.97382
1553930_at	2.35129	2.35129
1553931_at	2.52206	2.52206
1553934_at	2.85299	2.87291
1553935_at	2.8089	2.8089
1553936_a_at	3.85254	3.85254
1553938_a_at	2.58103	2.58103
1553940_a_at	4.43716	5.04861
1553943_at	5.19898	5.19898
1553944_at	2.87291	2.87291
1553945_at	3.6855	3.63807
1553946_at	3.80461	3.70362
1553947_at	5.84584	6.04578
1553949_at	3.80461	3.80461
1553952_at	5.73199	5.32774
1553954_at	8.20049	8.33565
1553955_at	10.1687	9.32281
1553956_at	7.48697	8.57928
1553957_at	6.82941	6.83242
1553959_a_at	10.2225	9.72689
1553960_at	8.5191	8.27854
1553961_s_at	7.8804	7.55248
1553962_s_at	4.45902	3.85254
1553963_at	2.35129	2.35129
1553965_x_at	2.7518	2.3248
1553967_at	4.79819	4.79819
1553968_a_at	7.39205	7.01932
1553970_s_at	3.25706	3.25706
1553971_a_at	7.66234	7.27977
1553972_a_at	7.74859	8.0097
1553973_a_at	3.51887	3.27185
1553974_at	7.50757	7.91524
1553976_a_at	9.09884	8.62136
1553977_a_at	4.38674	4.38674
1553978_at	8.19669	7.30214
1553979_at	9.04364	9.38815
1553982_a_at	5.86771	5.86771
1553983_at	6.27412	6.27412
1553984_s_at	8.74639	8.72193
1553986_at	4.3446	4.3446
1553987_at	8.26931	8.22107
1553989_a_at	4.44713	3.96905
1553990_at	5.34792	5.34792
1553991_s_at	4.94892	4.94892
1553992_s_at	6.64008	6.89553
1553993_s_at	8.92427	8.38096
1553994_at	9.31302	8.17341
1553995_a_at	8.00158	7.63957
1553997_a_at	8.82297	7.89921
1553998_at	3.18804	3.01225
1554001_at	4.84785	6.25106
1554003_at	7.97952	7.62779
1554004_a_at	7.55171	7.21657
1554006_a_at	4.35113	4.44713
1554007_at	7.56015	7.34182
1554008_at	8.49984	7.83747
1554010_at	7.53184	7.53184
1554012_at	2.68202	3.51887
1554014_at	7.46611	7.19698
1554015_a_at	7.20944	7.0304
1554016_a_at	7.30432	7.38306
1554017_at	5.76891	5.67409
1554018_at	9.14515	7.75751
1554019_s_at	4.46892	5.67468
1554020_at	7.34254	6.34943
1554021_a_at	8.74168	8.48027
1554022_at	3.15914	2.94399
1554023_s_at	5.82593	5.75691
1554026_a_at	6.47965	6.14416
1554027_a_at	2.98265	2.98265
1554029_a_at	6.31057	6.31057
1554030_at	5.13218	5.13218
1554032_at	2.87291	2.83117
1554033_at	3.47056	3.47056
1554034_a_at	2.62123	2.69878
1554036_at	5.23764	5.23764
1554037_a_at	3.85254	3.85254
1554038_at	5.89221	5.89221
1554039_at	6.0812	5.70208
1554041_at	3.40018	3.40018
1554042_s_at	5.16387	5.06227
1554043_a_at	5.23764	5.56476
1554044_a_at	3.63807	3.63807
1554045_at	5.82593	5.59257
1554047_at	5.67409	5.71603
1554049_s_at	5.26289	5.26289
1554050_at	5.89221	5.82593
1554052_at	5.40576	5.40576
1554053_at	6.00229	6.2041
1554057_at	6.52509	6.48745
1554059_at	4.03701	4.03701
1554060_s_at	3.37437	3.74072
1554062_at	4.27586	4.92778
1554063_at	6.18439	6.18439
1554065_at	5.45043	5.45043
1554067_at	5.54615	5.78688
1554068_s_at	4.44713	4.47084
1554069_at	3.69551	3.40018
1554071_at	2.40684	2.52206
1554072_s_at	2.40684	2.36153
1554074_s_at	5.37502	4.91121
1554076_s_at	6.59085	6.64742
1554077_a_at	6.24271	6.24271
1554078_s_at	9.47044	9.56979
1554079_at	9.15546	8.48002
1554080_at	7.36999	7.37845
1554082_a_at	6.96049	6.99777
1554084_a_at	7.33379	7.29046
1554085_at	6.49107	6.0681
1554086_at	3.49733	3.40018
1554089_s_at	10.6837	10.2456
1554091_a_at	5.59671	5.29994
1554093_a_at	8.36866	8.33565
1554094_at	4.95879	5.00524
1554095_at	5.74754	5.58438
1554096_a_at	4.08334	4.08334
1554097_a_at	5.3829	6.2598
1554098_at	3.33798	3.7958
1554099_a_at	5.85114	6.58545
1554101_a_at	6.03105	6.20164
1554102_a_at	5.93213	5.93213
1554103_at	4.80369	5.06227
1554105_at	6.85762	7.26125
1554106_at	7.80344	6.88129
1554108_at	3.14159	3.25778
1554110_at	4.87849	4.71185
1554112_a_at	5.97863	6.3853
1554113_a_at	4.38733	4.3446
1554114_s_at	3.8253	3.63807
1554115_at	3.96905	3.96905
1554116_s_at	4.3446	4.3446
1554117_at	4.44713	4.44713
1554119_at	3.75706	3.75706
1554121_at	2.87291	2.71295
1554122_a_at	3.04939	3.18804
1554125_a_at	2.71768	2.64385
1554126_at	8.02557	8.97458
1554127_s_at	8.31122	9.40954
1554128_at	6.92749	6.11326
1554129_a_at	5.26289	5.08566
1554131_at	2.35129	2.35129
1554132_a_at	7.92721	8.21438
1554133_at	2.48339	2.64181
1554140_at	3.92176	4.48114
1554141_s_at	3.42256	3.62335
1554142_at	2.46443	2.46443
1554143_a_at	3.85254	3.85254
1554145_a_at	5.85114	6.00721
1554147_s_at	2.87291	2.87291
1554148_a_at	7.83747	8.03288
1554149_at	10.1962	9.60559
1554151_at	5.37734	4.69181
1554152_a_at	3.66842	3.96905
1554153_a_at	8.20825	7.43222
1554154_at	6.65429	6.84049
1554155_at	6.50675	7.20579
1554156_a_at	3.42256	3.42256
1554157_a_at	4.54551	4.54551
1554158_at	5.1726	5.1726
1554159_a_at	5.26289	5.71348
1554160_a_at	6.67548	6.65429
1554161_at	4.14969	5.00249
1554163_at	6.95875	5.58546
1554165_at	2.97961	2.87291
1554167_a_at	8.16023	9.48005
1554168_a_at	9.15379	9.73763
1554170_a_at	7.20025	7.20025
1554171_at	6.08158	6.56153
1554172_a_at	5.98428	6.17111
1554173_at	5.34792	5.34792
1554175_at	5.07089	4.6203
1554176_a_at	3.91807	4.29426
1554177_a_at	6.71506	6.71506
1554178_a_at	7.87152	7.47351
1554179_s_at	6.06736	5.85413
1554181_at	4.48755	4.42231
1554182_at	3.85254	3.78192
1554183_s_at	6.17111	5.62409
1554185_at	3.80461	4.00324
1554187_at	3.25706	3.25706
1554188_at	5.70208	5.70208
1554190_s_at	2.42626	2.42626
1554192_s_at	6.18101	6.01564
1554193_s_at	3.92176	4.18357
1554194_at	3.65088	3.78726
1554195_a_at	7.27046	8.15981
1554196_at	2.68202	2.68202
1554198_at	4.5064	4.19177
1554199_at	2.74412	2.74412
1554201_at	6.75145	6.54768
1554202_x_at	6.53743	6.47128
1554203_at	3.75706	3.75706
1554205_s_at	4.54409	4.71185
1554206_at	6.34529	6.31431
1554208_at	6.17618	5.95557
1554210_at	3.5895	3.63194
1554212_s_at	3.80461	3.52787
1554213_at	5.82593	5.82593
1554214_at	3.40018	3.40018
1554216_at	2.94021	2.98265
1554217_a_at	5.3829	5.29611
1554219_at	5.35968	5.34792
1554220_a_at	4.49623	4.17336
1554222_at	4.17336	4.17336
1554224_at	2.9051	2.98265
1554225_a_at	2.74412	2.74412
1554228_a_at	4.84785	4.77864
1554229_at	5.72043	5.62046
1554231_a_at	5.93213	6.05105
1554232_a_at	3.18804	3.18804
1554233_at	2.52206	2.52206
1554234_at	4.60212	4.66828
1554235_at	2.58103	2.58103
1554237_at	4.2547	4.3446
1554239_s_at	7.74111	8.06962
1554240_a_at	3.11993	3.11993
1554241_at	8.16017	8.07713
1554242_a_at	8.09433	7.2963
1554245_x_at	6.79288	6.61558
1554246_at	3.09103	3.0737
1554248_at	5.95557	6.08871
1554249_a_at	6.17111	6.17111
1554250_s_at	6.48745	6.66854
1554251_at	8.1839	7.72397
1554252_a_at	2.81932	2.87291
1554253_a_at	4.75137	4.17336
1554256_a_at	5.25353	5.81085
1554258_a_at	4.10278	4.01131
1554259_at	5.19898	5.19898
1554260_a_at	6.87519	6.94776
1554261_at	4.17011	4.06157
1554262_s_at	5.65513	5.65513
1554264_at	2.7662	2.69557
1554266_at	4.44713	4.44713
1554268_at	3.51887	3.20207
1554271_a_at	5.63466	6.69199
1554272_at	2.64717	2.81205
1554273_a_at	3.18804	3.26307
1554274_a_at	5.33607	4.93622
1554276_at	3.2113	3.06437
1554277_s_at	3.95052	3.26114
1554279_a_at	4.88044	4.88044
1554280_a_at	3.51887	3.51887
1554281_at	2.59842	2.42626
1554283_at	4.90139	5.1726
1554285_at	3.96905	3.92176
1554286_at	5.26861	5.12626
1554287_at	6.92749	6.84337
1554288_at	3.1855	3.30449
1554290_at	3.48098	3.30449
1554291_at	3.92176	3.92176
1554292_a_at	3.85254	4.06157
1554293_at	2.98265	2.98265
1554294_s_at	4.06157	4.06157
1554295_x_at	3.75706	3.9868
1554296_at	2.29704	2.29704
1554298_a_at	2.35129	2.35129
1554299_at	3.6795	3.85254
1554300_a_at	2.8089	2.8089
1554301_at	2.46443	2.42877
1554302_s_at	3.09518	2.97873
1554303_at	4.03701	4.03701
1554305_at	3.96905	3.96905
1554306_at	3.35437	3.35437
1554307_at	2.93814	2.91561
1554308_s_at	2.44452	2.44452
1554309_at	3.51887	3.51887
1554310_a_at	5.40923	5.23764
1554311_a_at	2.93814	2.93814
1554312_at	5.12675	5.34056
1554314_at	3.30449	3.30449
1554316_at	5.68935	5.78291
1554317_s_at	6.24271	6.17369
1554318_at	4.21515	3.91452
1554319_at	2.48339	2.62835
1554321_a_at	4.03701	4.6396
1554322_a_at	5.3488	4.83029
1554324_s_at	4.44713	4.46921
1554325_at	3.30449	3.28624
1554327_a_at	5.23764	5.23764
1554328_at	2.72376	2.82021
1554329_x_at	2.98325	3.04939
1554331_a_at	4.03701	4.03701
1554332_a_at	4.43784	4.3446
1554333_at	2.8089	2.8089
1554334_a_at	5.47875	5.82593
1554335_at	3.80461	3.58118
1554337_at	4.03701	4.03701
1554339_a_at	3.47056	3.56687
1554340_a_at	2.62123	2.22437
1554341_a_at	6.36444	6.36444
1554342_s_at	7.081	7.13199
1554343_a_at	2.98265	2.98265
1554344_s_at	7.50297	7.50297
1554345_a_at	5.48248	6.41642
1554346_at	5.92359	5.62622
1554348_s_at	4.44713	4.44713
1554349_at	3.75706	3.72841
1554351_a_at	8.14851	8.44694
1554352_s_at	7.63169	7.67048
1554354_at	2.35129	2.35129
1554355_a_at	2.93814	3.1449
1554356_at	3.5895	3.56343
1554360_at	4.79819	5.18632
1554362_at	2.60889	2.5079
1554364_at	4.44713	4.69868
1554365_a_at	8.71798	8.71798
1554367_at	5.00392	4.66922
1554368_at	2.35129	2.35129
1554371_at	5.10457	4.80208
1554372_at	3.30449	3.30449
1554374_at	3.49882	3.51887
1554375_a_at	3.09518	3.09518
1554376_s_at	5.93591	5.53199
1554377_a_at	4.2819	4.24624
1554378_a_at	3.09518	2.99178
1554379_a_at	5.33607	4.9958
1554380_at	4.23818	4.23818
1554382_at	5.72553	5.19898
1554383_a_at	5.00392	5.00392
1554384_at	3.05746	3.86705
1554385_a_at	3.92176	4.51324
1554386_at	5.35968	5.13594
1554388_at	5.33607	5.10527
1554390_s_at	7.77298	8.07642
1554391_at	4.38674	4.38674
1554393_a_at	4.79819	4.79819
1554394_at	3.11993	3.11993
1554396_at	5.65319	5.81743
1554397_s_at	6.44392	7.09514
1554398_at	3.85254	3.85254
1554400_at	2.87291	2.8894
1554401_a_at	3.63807	3.63807
1554403_a_at	3.04939	2.88944
1554404_a_at	4.44713	4.44713
1554405_a_at	2.87291	2.87291
1554406_a_at	4.54551	4.54551
1554408_a_at	5.23435	6.42725
1554409_at	3.5895	3.5895
1554410_a_at	5.77415	5.77415
1554411_at	7.37845	8.63533
1554413_s_at	2.87291	2.87291
1554414_a_at	9.48294	8.67954
1554415_at	5.65669	6.28032
1554417_s_at	6.25672	6.8504
1554418_s_at	2.62123	2.62123
1554419_x_at	3.96905	3.96905
1554420_at	4.67237	4.44016
1554423_a_at	9.88171	9.63046
1554424_at	5.80888	5.90929
1554428_s_at	6.24271	6.24271
1554429_a_at	6.25536	6.25536
1554430_at	5.70208	5.70208
1554432_x_at	6.47128	6.53531
1554433_a_at	6.76455	8.08152
1554436_a_at	2.89727	2.93814
1554438_at	5.85318	3.30449
1554440_at	3.25706	3.14056
1554441_a_at	6.93929	7.53381
1554442_at	7.11955	6.8026
1554443_s_at	5.16175	4.71185
1554444_s_at	7.71754	7.16126
1554445_at	4.54551	4.50624
1554447_at	8.17356	7.95463
1554448_at	5.16447	4.7049
1554449_at	3.42256	4.44713
1554450_s_at	5.76385	7.23259
1554451_s_at	5.71805	6.42725
1554452_a_at	8.45442	8.19615
1554453_at	4.54551	4.79819
1554455_at	6.19099	6.19099
1554456_a_at	6.32299	6.34075
1554459_s_at	3.30449	2.9016
1554460_at	2.29704	2.50052
1554462_a_at	9.18706	9.01325
1554464_a_at	7.77298	8.87199
1554465_s_at	5.80888	5.80888
1554466_a_at	7.50025	7.45983
1554468_s_at	5.46473	5.22129
1554469_at	3.42954	3.73453
1554470_s_at	5.85114	7.08652
1554471_a_at	7.1571	7.94392
1554472_a_at	6.35272	6.79637
1554473_at	5.65513	5.60561
1554474_a_at	5.44648	7.98823
1554475_a_at	5.40576	5.07672
1554476_x_at	2.93814	2.93814
1554478_a_at	5.91531	6.44758
1554479_a_at	6.91559	7.42396
1554480_a_at	7.71887	7.9738
1554481_a_at	5.95557	5.66384
1554482_a_at	8.56716	8.27795
1554483_at	8.61063	7.03114
1554485_s_at	9.3953	6.85271
1554486_a_at	2.68202	2.68202
1554487_a_at	3.63807	4.66751
1554488_at	4.76394	4.54551
1554489_a_at	5.31472	5.45043
1554491_a_at	3.51887	3.51887
1554492_at	2.52206	2.52206
1554493_s_at	4.84785	5.45043
1554494_at	2.98265	2.98265
1554495_s_at	3.5895	3.38681
1554496_at	3.67957	3.19143
1554499_s_at	4.03701	4.03701
1554500_a_at	4.38674	5.00392
1554501_at	5.78291	5.45452
1554503_a_at	4.03701	4.03701
1554504_at	2.48339	2.48339
1554506_x_at	2.67367	2.91758
1554507_at	3.09518	2.9043
1554508_at	3.0368	2.71221
1554509_a_at	7.01713	8.12969
1554510_s_at	9.40277	9.67452
1554511_at	3.96905	3.79767
1554512_a_at	6.63989	6.10728
1554513_s_at	6.22353	5.6004
1554514_at	3.48417	3.18349
1554516_at	6.55939	6.39904
1554517_x_at	6.23635	6.22946
1554518_at	5.10457	5.10457
1554519_at	3.25706	3.18804
1554520_at	5.25547	5.77709
1554522_at	3.62055	4.17336
1554523_a_at	4.58414	4.58414
1554524_a_at	2.81087	2.74412
1554526_at	2.40684	2.40684
1554528_at	2.98265	2.98265
1554530_at	2.93292	2.98265
1554531_at	5.9803	5.62946
1554533_at	3.04939	2.95616
1554534_at	3.5895	3.77733
1554536_at	2.20894	2.52509
1554537_at	4.54773	4.48755
1554538_at	5.78291	4.95382
1554539_a_at	5.72845	5.18274
1554540_at	2.48339	2.7662
1554541_a_at	4.38674	4.38674
1554542_at	5.29994	5.22492
1554543_at	4.5942	4.22344
1554544_a_at	5.46138	5.46138
1554545_at	3.1158	3.18804
1554547_at	3.65807	3.92176
1554549_a_at	4.38674	4.74787
1554550_at	2.48339	2.58103
1554553_s_at	5.74079	5.66465
1554554_at	4.75229	4.65863
1554555_a_at	6.84204	7.53086
1554556_a_at	5.49762	6.05295
1554557_at	5.29303	5.82593
1554558_at	2.62123	2.46128
1554559_at	5.62212	5.278
1554560_at	3.25706	3.27649
1554564_a_at	3.5895	3.35392
1554565_x_at	5.78291	5.78291
1554566_at	5.78516	5.44285
1554568_at	3.18804	3.348
1554569_a_at	3.51887	3.31099
1554571_at	2.70011	2.58103
1554572_a_at	6.36444	7.1475
1554574_a_at	7.71465	7.71465
1554575_a_at	6.71506	6.55149
1554576_a_at	6.5758	6.12324
1554577_a_at	9.41516	9.4965
1554578_at	5.70208	5.70208
1554579_a_at	3.92176	3.92176
1554580_a_at	5.04284	5.06227
1554582_a_at	4.03701	4.07123
1554583_a_at	3.80461	3.755
1554584_at	4.23818	4.23818
1554586_a_at	7.38421	6.22207
1554588_a_at	4.79584	5.45043
1554589_at	3.96905	3.96905
1554591_at	4.79819	4.667
1554592_a_at	3.25706	2.78773
1554593_s_at	3.28174	2.57348
1554594_at	3.18804	3.18804
1554595_at	7.84795	7.71753
1554597_at	7.17763	7.52402
1554599_x_at	6.91889	7.40564
1554600_s_at	8.21294	8.85466
1554601_at	2.87291	2.92084
1554602_at	5.97863	6.01627
1554604_at	3.37437	3.32193
1554606_at	3.71172	5.70208
1554607_at	3.30449	3.51887
1554608_at	5.74603	5.52542
1554609_at	5.2227	6.52158
1554610_at	4.48755	4.48755
1554612_at	4.03701	4.03701
1554613_a_at	5.43939	5.20859
1554614_a_at	3.14718	4.25921
1554615_at	3.37437	3.2752
1554616_at	5.35968	5.48548
1554618_at	3.63807	3.63807
1554619_at	2.7662	3.31583
1554621_at	3.63807	3.74781
1554623_x_at	4.06592	3.85254
1554624_a_at	2.40684	2.6526
1554625_at	5.0188	5.0188
1554627_a_at	7.3522	8.22317
1554628_at	6.36444	6.59957
1554629_at	2.7662	2.7662
1554631_at	5.45043	5.45043
1554633_a_at	3.30449	3.30449
1554634_at	2.52206	2.52206
1554635_a_at	5.33607	5.33607
1554636_at	3.18804	3.18804
1554637_a_at	4.58414	4.82894
1554638_at	5.89842	6.35208
1554640_at	4.55844	6.76455
1554641_a_at	5.35968	5.35968
1554642_at	4.44713	4.44713
1554643_at	3.30449	3.30449
1554646_at	4.16553	4.03701
1554648_a_at	4.3446	3.99566
1554649_at	4.44713	4.44713
1554650_a_at	5.10457	4.42866
1554652_s_at	5.43939	5.19933
1554655_a_at	4.54551	4.54551
1554657_a_at	4.54551	4.54551
1554659_at	5.33088	5.23764
1554660_a_at	5.1726	5.5303
1554661_s_at	6.10976	6.7587
1554662_at	3.63807	3.63807
1554663_a_at	6.27412	6.45088
1554664_at	3.47056	3.53867
1554665_at	2.93814	2.93814
1554666_at	5.29994	5.25804
1554667_s_at	7.47351	7.74587
1554668_a_at	4.2819	4.2819
1554670_at	5.59671	5.59671
1554671_a_at	6.03081	5.63009
1554672_at	3.79358	3.79358
1554675_a_at	4.3446	4.3446
1554676_at	3.04939	3.04939
1554677_s_at	4.2819	4.2819
1554678_s_at	8.97363	9.46876
1554679_a_at	7.46053	8.62105
1554680_s_at	5.14113	4.89236
1554681_a_at	5.19898	4.86435
1554683_a_at	5.34792	5.34792
1554685_a_at	6.99493	5.95557
1554686_at	3.18804	3.18804
1554689_a_at	4.67586	4.21562
1554690_a_at	9.05635	9.2704
1554691_a_at	6.03105	6.26927
1554692_at	3.18804	3.04027
1554694_at	3.96905	3.96905
1554696_s_at	5.11924	7.71465
1554697_at	4.88044	4.14544
1554699_at	3.40018	3.40018
1554700_at	2.29704	2.29704
1554701_a_at	7.68224	6.03562
1554702_at	3.40018	3.40018
1554703_at	6.17111	6.4615
1554704_at	6.514	6.32953
1554705_at	4.54551	4.48972
1554706_at	2.62123	2.58103
1554707_at	2.87291	2.87291
1554708_s_at	3.93533	3.96905
1554710_at	2.7662	2.86266
1554711_at	4.60212	4.60212
1554712_a_at	3.54698	3.63807
1554714_at	3.51887	3.51887
1554715_at	3.37437	2.89381
1554716_s_at	3.18804	3.18804
1554717_a_at	2.68202	2.2875
1554719_at	4.44713	3.84909
1554721_a_at	7.68925	7.68354
1554722_at	2.73143	3.06379
1554723_x_at	2.7662	2.7662
1554724_at	2.46443	2.46443
1554725_at	2.81212	2.87291
1554726_at	7.77481	7.56269
1554728_at	3.75706	3.75706
1554730_at	5.00392	5.00392
1554732_at	4.6396	4.6396
1554733_at	2.35129	2.44233
1554735_a_at	5.16347	4.59785
1554736_at	3.30449	3.30449
1554737_at	3.18804	3.18804
1554739_at	3.18804	3.18804
1554740_a_at	6.76455	6.76455
1554741_s_at	9.46388	9.93378
1554742_at	3.72491	3.96905
1554743_x_at	4.76394	4.76394
1554744_at	2.52206	2.52206
1554745_at	3.25706	3.30449
1554747_a_at	8.60755	8.91459
1554748_at	5.13218	4.99526
1554749_s_at	6.12362	5.96718
1554751_at	3.63807	3.63807
1554752_a_at	5.03449	4.92778
1554755_a_at	3.30449	3.30449
1554757_a_at	3.77989	4.06157
1554758_a_at	5.23764	5.23764
1554759_at	5.29994	5.29994
1554761_a_at	5.29994	5.62622
1554762_a_at	8.14169	8.8726
1554763_at	3.50653	3.37437
1554764_a_at	2.26138	2.26138
1554765_a_at	3.51887	3.42897
1554766_s_at	3.37437	3.35704
1554767_s_at	6.2041	6.8381
1554768_a_at	5.10087	6.72872
1554769_at	6.30379	5.91629
1554770_x_at	6.40288	5.93213
1554771_at	5.23764	5.36257
1554772_at	3.37437	3.37437
1554773_at	4.3446	4.30533
1554774_at	4.38674	5.32744
1554776_at	2.98265	2.84028
1554777_at	3.25706	3.25706
1554778_at	2.20894	2.20894
1554779_s_at	3.18804	3.18804
1554780_a_at	6.70162	7.33559
1554781_at	3.18804	3.18804
1554782_at	5.58611	5.52542
1554783_s_at	4.97382	5.37792
1554784_at	3.51887	3.51887
1554785_at	3.18804	3.18804
1554786_at	2.62123	2.62123
1554787_at	3.51887	3.63807
1554789_a_at	5.58713	7.10914
1554790_at	4.19477	4.74537
1554791_a_at	4.76394	4.79155
1554793_at	2.58103	2.54824
1554794_a_at	4.44713	4.70773
1554795_a_at	8.02854	8.44889
1554796_at	4.25921	4.25921
1554797_at	3.5118	4.86435
1554798_at	3.92176	3.88121
1554800_at	3.79176	3.85254
1554801_at	2.98265	2.98265
1554803_s_at	4.48755	4.48755
1554804_a_at	6.67796	6.67796
1554805_at	4.22335	4.01876
1554806_a_at	8.63696	8.22515
1554807_a_at	6.80631	7.18381
1554808_at	3.88694	3.5895
1554809_at	5.13218	5.04601
1554810_at	3.5895	3.5895
1554812_at	3.5795	2.87291
1554813_at	3.5895	3.64576
1554814_at	6.27412	6.09075
1554816_at	2.72376	2.8089
1554818_s_at	3.42256	3.40152
1554819_a_at	6.75122	6.75122
1554820_at	2.31256	2.365
1554821_a_at	9.04538	7.85766
1554822_at	5.21734	6.33496
1554824_at	3.63807	3.31261
1554825_at	3.09518	2.98544
1554826_at	4.2014	3.56184
1554827_a_at	5.82593	5.82593
1554828_at	4.12645	3.24553
1554830_a_at	3.92347	4.17336
1554831_x_at	2.74412	2.60812
1554833_at	3.80461	3.80461
1554834_a_at	3.96905	3.96905
1554835_a_at	4.71185	4.71185
1554836_at	3.37437	3.37437
1554837_a_at	5.27204	5.13218
1554839_at	4.38674	4.38674
1554840_at	3.63807	3.58563
1554841_at	3.42256	3.53915
1554842_at	4.48755	4.48755
1554844_at	3.02716	2.54707
1554846_at	2.72376	2.7792
1554847_at	5.29679	5.05041
1554849_at	3.4112	3.30449
1554850_at	3.63807	3.63807
1554852_a_at	5.3801	5.1295
1554853_at	3.09518	3.22441
1554855_at	2.91153	2.87291
1554857_at	4.38674	4.38674
1554860_at	5.23764	5.23764
1554862_at	2.93814	2.77505
1554863_s_at	4.79092	4.94211
1554864_a_at	4.82107	4.92778
1554865_at	2.72223	2.68202
1554866_at	2.47756	2.52206
1554867_a_at	5.58768	6.05295
1554868_s_at	9.25517	10.4621
1554869_at	4.567	4.54551
1554871_at	2.68202	2.53098
1554872_a_at	3.38916	3.42621
1554873_at	5.43939	5.23764
1554874_at	2.82979	2.82979
1554875_at	2.58103	2.58103
1554876_a_at	2.87291	2.75872
1554878_a_at	4.83056	5.86771
1554880_at	5.72026	5.65513
1554882_at	3.09518	2.77117
1554883_a_at	5.67406	6.08871
1554884_at	2.40684	2.40684
1554885_a_at	3.31977	5.63278
1554886_a_at	3.18804	3.18804
1554887_at	2.98265	2.82602
1554889_at	3.2907	3.35882
1554890_a_at	6.54503	7.00067
1554891_at	3.47056	3.56341
1554892_a_at	2.7662	2.70908
1554894_a_at	6.72246	6.16757
1554895_a_at	4.71185	4.71185
1554897_s_at	3.78477	3.96179
1554899_s_at	2.87291	2.87291
1554901_at	3.04939	3.04939
1554903_at	6.45493	6.45493
1554905_x_at	6.48677	6.41825
1554906_a_at	5.26289	4.46464
1554907_a_at	4.44713	4.44713
1554908_at	3.30449	3.36708
1554909_at	4.38674	4.41536
1554910_at	3.96905	3.96905
1554911_at	3.70856	4.09353
1554912_at	3.04939	3.04939
1554914_at	4.14969	4.14969
1554915_a_at	6.32171	6.35272
1554916_a_at	4.16934	3.85254
1554918_a_at	5.60702	7.02925
1554919_s_at	4.92778	5.81606
1554920_at	2.20894	2.20894
1554921_a_at	2.68202	2.68202
1554922_at	2.44369	2.58103
1554923_at	3.47056	3.63544
1554927_at	3.5895	3.63678
1554929_at	3.01949	2.87291
1554930_a_at	6.32621	7.95898
1554931_at	2.7662	2.7662
1554932_at	2.68202	2.68202
1554933_at	3.18804	3.22139
1554934_at	2.82979	2.8089
1554937_x_at	5.5767	5.51213
1554938_a_at	4.23818	3.85254
1554940_a_at	4.38674	4.38674
1554941_at	2.58103	2.58103
1554942_a_at	4.08334	4.01659
1554943_at	4.41958	4.41958
1554945_x_at	3.36715	3.30449
1554946_at	2.68202	2.68202
1554947_at	2.87291	2.87291
1554948_at	3.4805	4.06157
1554949_at	4.6396	4.6396
1554950_at	4.06157	4.06157
1554951_at	2.91371	3.0737
1554952_s_at	4.38765	4.3446
1554953_a_at	5.00392	4.77591
1554954_at	3.96905	3.76599
1554957_at	2.87291	2.87291
1554958_at	4.21515	4.21515
1554960_at	2.62123	2.6472
1554961_at	5.06227	5.03958
1554962_a_at	5.40576	5.30839
1554963_at	3.47056	3.47056
1554964_x_at	3.37441	3.30449
1554965_at	2.82269	2.98265
1554966_a_at	10.0197	12.0326
1554967_at	4.14969	4.06157
1554969_x_at	4.24154	4.21515
1554970_at	3.18804	3.0783
1554971_at	3.63931	3.73453
1554972_at	4.21515	4.09312
1554973_a_at	4.25921	4.25921
1554974_at	3.49244	3.09118
1554976_a_at	2.97983	2.93814
1554977_at	6.01627	6.01627
1554978_at	4.33739	4.44713
1554980_a_at	5.5767	5.78948
1554981_at	2.82269	2.52206
1554982_a_at	2.40684	2.40684
1554983_at	3.53566	3.37437
1554984_a_at	4.44713	4.44713
1554985_at	5.74754	6.10976
1554986_a_at	4.23818	4.21565
1554987_at	4.88044	4.60154
1554988_at	2.58103	2.7662
1554989_at	4.58414	4.58414
1554992_at	4.84785	4.70157
1554994_at	2.82979	2.72861
1554996_at	2.92616	2.7662
1554997_a_at	2.87291	2.74376
1554999_at	3.37437	3.37437
1555000_at	3.04939	2.81975
1555001_at	2.64334	2.68202
1555002_at	2.35129	2.39871
1555003_at	2.72079	2.8089
1555004_a_at	3.5895	3.37305
1555006_at	4.6011	4.13614
[truncated: 52,676 more rows]
